# Supplementary material for: Projected northward shifts in eastern red‐backed salamanders due to changing climate
Source: Ecol Evol. 2023 Apr 26;13(4):e9999. doi: 10.1002/ece3.9999 (PMC10133384; doi:10.1002/ece3.9999)
Supplement: Supplementary file 9 — Tables S1–S3 [file ECE3-13-e9999-s009.xlsx]

## Sheet: Table1-Variables
Factor	Variable	Code
Topography	Altitude (m)	ALT
Climatic variability	Temperature seasonality (ºC)	BIO4
Environmental energy	Annual mean temperature (ºC)	BIO1
	Mean diurnal range (ºC)	BIO2
	Max. temp. warmest month (ºC)	BIO5
	Min. temp. coldest month (ºC)	BIO6
	Temperature annual range (ºC)	BIO7
	Mean temp. wettest quarter (ºC)	BIO8
	Mean temp. driest quarter (ºC)	BIO9
	Mean temp. warmest quarter (ºC)	BIO10
	Mean temp. coldest quarter (ºC)	BIO11
Water availability	Annual precipitation (mm)	BIO12
	Precipitation of wettest month (mm)	BIO13
	Precipitation of wettest quarter (mm)	BIO16
	Precipitation of driest quarter (mm)	BIO17
	Precipitation of warmest quarter (mm)	BIO18
	Precipitation of coldest quarter (mm)	BIO19

## Sheet: Table2-MultGLM
Presence data (1961–1980)
P. cinereus ~ BIO7 + BIO8 + BIO9 + BIO17 + BIO18 + BIO2 + ALT
glm(formula = Plci ~ WC_bio7 + WC_bio8 + WC_bio9 + WC_bio17 + WC_bio18 + WC_bio2 + WC_alt, family = binomial, data = train.data)
	Estimate	Std. Error	z-value	p-value
Intercept	4.6811	0.588366	7.956	<0.001
BIO7	-0.317503	0.0159065	-19.961	<0.001
BIO8	0.14962	0.0067211	22.261	<0.001
BIO9	-0.142268	0.0067879	-20.959	<0.001
BIO17	0.0289041	0.0011799	24.498	<0.001
BIO18	-0.0228144	0.0011264	-20.254	<0.001
BIO2	0.154037	0.0300782	5.121	<0.001
ALT	0.0006622	0.000155	4.271	<0.001
Presence data (2001–2020)
P. cinereus ~ BIO17 + BIO16 + BIO7 + BIO9 + BIO18 + BIO8
glm(formula = Plci ~ WC_bio17 + WC_bio16 + WC_bio7 + WC_bio9 + WC_bio18 + WC_bio8, family = binomial, data = train.data)
	Estimate	Std. Error	z-value	p-value
Intercept	3.19199	0.379976	8.4	<0.001
BIO17	0.0305439	0.0008929	34.208	<0.001
BIO16	-0.0183669	0.00119	-15.434	<0.001
BIO7	-0.101418	0.0078614	-12.901	<0.001
BIO9	-0.0576879	0.0044247	-13.038	<0.001
BIO18	-0.0109158	0.0013447	-8.118	<0.001
BIO8	0.0225351	0.0043406	5.192	<0.001

## Sheet: TableS1-Model Correlations
Presence data (1961–1980 above diagonal; 2001-2020 below diagonal)
Correlations between GLM, GAM, and Maxent models using presences (Pearson Correlation Coefficients)
	GLM	GAM	Maxent
GLM		0.818348	0.894486
GAM	0.827344		0.813399
Maxent	0.857636	0.873901
Favorability data (1961–1980 above diagonal; 2001-2020 below diagonal)
Correlations between GLM, GAM, and Maxent models using favorability (Pearson Correlation Coefficients)
	GLM	GAM	Maxent
GLM		0.895444	0.916654
GAM	0.874821		0.934648
Maxent	0.908746	0.95794

## Sheet: TableS2-ModEval
Presence data (1961–1980)			Presence data (2001-2020)
Using Prevalence as a Threshold			Using Prevalence as a Threshold
Threshold	0.0248753		Threshold	0.0391581
CCR	0.78159		CCR	0.672111
Sensitivity	0.826923		Sensitivity	0.834206
Specificity	0.780433		Specificity	0.665505
Precision	0.0876529		Precision	0.0922602
kappa	0.118869		kappa	0.102883
TSS	0.607356		TSS	0.499711
Using maxTSS as a Threshold			Using maxTSS as a Threshold
Threshold	0.037		Threshold	0.045
CCR	0.840634		CCR	0.710927
Sensitivity	0.782967		Sensitivity	0.809773
Specificity	0.842105		Specificity	0.706899
Precision	0.112293		Precision	0.1012
kappa	0.159862		kappa	0.118552
TSS	0.625072		TSS	0.516672
CoxSnell	0.0507663		CoxSnell	0.0542131
Nagelkerke	0.244343		Nagelkerke	0.192622
McFadden	0.223703		McFadden	0.168638
Tjur	0.0900268		Tjur	0.0700669
sqPearson	0.081487		sqPearson	0.0613013

## Sheet: TableS3-Overlap
Comparisons between 1961-1980 and 2001-2020
				Number	Proportion
Schoener’s D	0.785009		Gain	7436.16	0.36
Warren’s I	0.959086		Loss	-2011.14	-0.1
Hellinger Dist	0.286056		Stable Presence	623.8	0.03
Jaccard	0.665519		Stable Absence	4280.2	0.08
Baroni	0.835134		Balance	5425.02	0.26
Comparisons between 2001-2020 and 2070
	CCSM4 RCP2.6	CCSM4 RCP4.5	CCSM4 RCP6.0	CCSM4 RCP8.5	MIROC RCP2.6	MIROC RCP4.5	MIROC RCP6.0	MIROC RCP8.5
Gain	0.1	0.2	0.18	0.23	0.07	0.14	0.16	0.19
Loss	-0.07	-0.1	-0.1	-0.19	-0.19	-0.27	-0.19	-0.28
Stable Presence	0.04	0.02	0.02	0.01	0.04	0.02	0.02	0.01
Stable Absence	0.16	0.01	0.02	0.02	0.14	0.1	0.05	0.06
Balance	0.04	0.1	0.07	0.05	-0.12	-0.13	-0.02	-0.09
	Schoener’s D	Warren’s I	Hellinger Dist	Jaccard	Baroni
CCSM4 RCP2.6	0.91731	0.99369	0.112336	0.845135	0.927512
CCSM4 RCP4.5	0.86501	0.983971	0.179048	0.748363	0.873718
CCSM4 RCP6.0	0.870414	0.985168	0.172233	0.760936	0.881664
CCSM4 RCP8.5	0.797055	0.965839	0.261385	0.659566	0.821947
MIROC RCP2.6	0.850442	0.978184	0.208885	0.753599	0.88246
MIROC RCP4.5	0.774376	0.959015	0.286305	0.645782	0.820087
MIROC RCP6.0	0.821993	0.965601	0.262294	0.7005	0.8495
MIROC RCP8.5	0.748091	0.940631	0.344584	0.600774	0.789659
CCSM4 RCP8.5 ~ MIROC RCP8.5
Schoener’s D	0.790736
Warren’s I	0.949559
Hellinger Dist	0.317618
